# Supplementary material for: Molecular Characterization of Three Apple Geminivirus Isolates in Crabapples Detected in Inner Mongolia, China
Source: Plants (Basel). 2023 Jan 3;12(1):195. doi: 10.3390/plants12010195 (PMC9824349; doi:10.3390/plants12010195)
Supplement: Supplementary file 1 [file plants-12-00195-s001.zip]

Archive with 1 entries (1 files):
- plants-2108504-supplementary.pdf
